# Supplementary material for: Trophic Position of the Species and Site Trophic State Affect Diet Niche and Individual Specialization: From Apex Predator to Herbivore
Source: Biology (Basel). 2023 Aug 10;12(8):1113. doi: 10.3390/biology12081113 (PMC10452534; doi:10.3390/biology12081113)
Supplement: Supplementary file 1 [file biology-12-01113-s001.zip]

Archive with 2 entries (2 files):
- 02 Vejrik_S1 Supplementary Materials.pdf
- 03 README_DataSet Vejrik et al.xlsx
